# Supplementary material for: NADES-Assisted Extraction of Polyphenols from Coriander Seeds: A Systematic Optimization Study
Source: Antioxidants (Basel). 2023 Nov 27;12(12):2048. doi: 10.3390/antiox12122048 (PMC10741060; doi:10.3390/antiox12122048)
Supplement: Supplementary file 1 [file antioxidants-12-02048-s001.zip]

Archive with 1 entries (1 files):
- antioxidants-2669616-supplementary.pdf
